# Supplementary material for: Fetal biometry and amniotic fluid volume assessment end-to-end automation using Deep Learning
Source: Nat Commun. 2023 Nov 3;14:7047. doi: 10.1038/s41467-023-42438-5 (PMC10624828; doi:10.1038/s41467-023-42438-5)
Supplement: Supplementary file 4 — Supplementary Data 1 [file 41467_2023_42438_MOESM4_ESM.csv]

is_from_center	patient_id_platform	DOC_LF	MODEL_LF	Diff_LF	DOC_CA	MODEL_CA	Diff_CA	DOC_BIP	MODEL_BIP	Diff_BIP	DOC_CT	MODEL_CT	Diff_CT	DOC_AF	MODEL_AF	Diff_AF	DOC_EGA	MODEL_EGA	Diff_EGA	DOC_EFW	MODEL_EFW	Diff_EFW
CHU_Oujda	85	7.24	7.3	0.06	33.55	32.9	0.65	9.61	9.61	0	33.03	33.41	0.38	5.62	7.71	2.09	269	272	3	3169.35	3125.74	43.61
CHU_Oujda	95	6.02	6.15	0.13	27.36	27.6	0.24	8.2	8.7	0.5	29.05	30.64	1.59	3.4	3.31	0.09	225	234	9	1775.9	1910.19	134.29
CHU_Oujda	96	5.94	6.03	0.09	29.51	28.84	0.67	7.62	7.9	0.28	28.11	27.87	0.24	5.5	5.63	0.13	220	221	1	1933.71	1875.9	57.81
CHU_Oujda	97	6.5	6.46	0.04	29.38	29.6	0.22	8.75	9.04	0.29	31.08	31.57	0.49	3.08	3.17	0.09	243	244	1	2237.89	2278.22	40.33
CHU_Oujda	98	3.77	3.66	0.11	17.79	17.85	0.06	5.22	5.58	0.36	18.44	18.92	0.48	3.05	3.15	0.1	151	151	0	478.11	473.78	4.33
CHU_Oujda	99	5.66	6.13	0.47	24.61	25.21	0.6	NA	NA	NA	NA	NA	NA	4.42	4.72	0.3	NA	NA	NA	NA	NA	NA
CHU_Oujda	100	4.02	4.03	0.01	20.15	19.52	0.63	5.94	6.02	0.08	20.6	20.46	0.14	5.58	6.17	0.59	162	161	1	631.07	602.82	28.25
CHU_Oujda	120	NA	NA	NA	17.45	17.11	0.34	5.19	5.47	0.28	19.21	19.44	0.23	NA	NA	NA	NA	NA	NA	NA	NA	NA
CHU_Oujda	121	2.14	2.16	0.02	13.22	13.1	0.12	NA	NA	NA	NA	NA	NA	6.15	6.59	0.44	NA	NA	NA	NA	NA	NA
CHU_Oujda	122	7.2	7.29	0.09	30.67	29.56	1.11	8.4	8.76	0.36	28.91	30.91	2	2.71	3.55	0.84	251	261	10	2491.13	2516.4	25.27
CHU_Oujda	135	4.23	4.4	0.17	19.75	19.65	0.1	5.53	5.91	0.38	20.98	21.09	0.11	3.86	6.54	2.68	166	169	3	647.93	669.38	21.45
CHU_Oujda	136	5.21	5.73	0.52	24.03	23.66	0.37	7.3	7.63	0.33	26.41	26.72	0.31	5.25	4.69	0.56	200	211	11	1191.63	1292.97	101.34
CHU_Oujda	137	5.48	5.57	0.09	22.03	22.26	0.23	7.54	7.44	0.1	26.81	24.52	2.29	7.11	7.94	0.83	207	200	7	1122.17	1094.49	27.68
CHU_Oujda	139	6.8	7.06	0.26	30.44	31.21	0.77	8.44	8.96	0.52	31.16	32.69	1.53	2.75	2.3	0.45	251	263	12	2467.69	2753.87	286.18
CHU_Oujda	140	1.64	1.71	0.07	10.3	9.83	0.47	3.09	3.21	0.12	11.29	11.52	0.23	2.65	3.82	1.17	106	107	1	126.47	124.51	1.96
CHU_Oujda	166	4.25	4.4	0.15	18.14	19.44	1.3	6.14	6.58	0.44	22.12	22.55	0.43	4.33	4.51	0.18	170	174	4	598.94	684.08	85.14
CHU_Oujda	167	NA	NA	NA	17.59	17.52	0.07	5.41	5.61	0.2	19.55	19.74	0.19	4.9	3.88	1.02	NA	NA	NA	NA	NA	NA
CHU_Oujda	168	3.92	4.91	0.99	18.96	21.1	2.14	5.96	6.37	0.41	20.81	21.32	0.51	3.81	5.37	1.56	161	177	16	570.4	824.79	254.39
CHU_Oujda	169	5.92	5.99	0.07	30.76	31.33	0.57	NA	NA	NA	NA	NA	NA	NA	NA	NA	NA	NA	NA	NA	NA	NA
CHU_Oujda	170	3.51	3.6	0.09	16.27	15.98	0.29	5.14	5.4	0.26	19.3	18.34	0.96	NA	NA	NA	151	149	2	410.72	401.26	9.46
CHU_Oujda	172	5.32	6.36	1.04	23.15	20.86	2.29	NA	NA	NA	NA	NA	NA	NA	NA	NA	NA	NA	NA	NA	NA	NA
CHU_Oujda	173	3.64	3.81	0.17	18.34	18.25	0.09	5.47	5.49	0.02	19.35	18.6	0.75	NA	NA	NA	152	152	0	494.11	500.81	6.7
CHU_Oujda	174	6.96	7.61	0.65	35.92	37.85	1.93	8.42	8.74	0.32	30.58	31.46	0.88	4.42	6.24	1.82	252	272	20	3244.68	3835.54	590.86
CHU_Oujda	177	5.48	5.57	0.09	22.03	22.26	0.23	7.54	7.44	0.1	26.81	24.52	2.29	7.11	7.18	0.07	207	200	7	1122.17	1094.49	27.68
CHU_Oujda	178	5.75	5.77	0.02	27.02	28.87	1.85	8.05	8.3	0.25	28.3	28.24	0.06	NA	NA	NA	217	217	0	1637.93	1825.09	187.16
CHU_Oujda	179	NA	NA	NA	15.46	15.54	0.08	4.81	4.8	0.01	16.92	16.33	0.59	5.37	8.32	2.95	NA	NA	NA	NA	NA	NA
CHU_Oujda	180	3.22	3.3	0.08	15.51	16.06	0.55	4.77	5.07	0.3	17.88	18	0.12	NA	NA	NA	143	144	1	348.82	372.1	23.28
CHU_Oujda	181	4.61	4.48	0.13	23.68	23.76	0.08	6.75	6.76	0.01	24.44	24.4	0.04	4.92	5.83	0.91	183	181	2	993.56	974.09	19.47
CHU_Oujda	182	3.43	3.41	0.02	14.76	15.3	0.54	4.61	4.68	0.07	15.88	16.19	0.31	NA	NA	NA	139	139	0	330.6	345.2	14.6
CHU_Oujda	183	6.43	6.58	0.15	25.81	24.09	1.72	7.85	8.07	0.22	27.6	27.63	0.03	17.37	17.24	0.13	229	232	3	1685.44	1583.7	101.74
CHU_Oujda	184	2.41	2.39	0.02	12.38	12.66	0.28	4.47	4.66	0.19	14.64	15.1	0.46	4.49	4.51	0.02	124	125	1	203.43	209.44	6.01
CHU_Oujda	190	3.79	3.82	0.03	17.16	17.07	0.09	5.48	5.76	0.28	20.52	20.31	0.21	NA	NA	NA	158	158	0	483.03	480.8	2.23
CHU_Oujda	193	3.48	3.66	0.18	18.77	17.32	1.45	5.56	5.84	0.28	20.67	20.63	0.04	3.67	5.22	1.55	154	157	3	508.39	475.32	33.07
Hopital_Cheikh_Khalifa	205	NA	NA	NA	25.95	25.8	0.15	8.46	8.07	0.39	28.3	27.44	0.86	NA	NA	NA	NA	NA	NA	NA	NA	NA
Hopital_Cheikh_Khalifa	206	5.54	5.51	0.03	23.5	24.55	1.05	8.04	8.49	0.45	28.56	28.96	0.4	6.63	7.5	0.87	214	215	1	1293.58	1382.8	89.22
Hopital_Cheikh_Khalifa	207	6.82	6.62	0.2	30.93	29.84	1.09	8.93	9.13	0.2	31.35	32.04	0.69	6.54	4.92	1.62	252	250	2	2547.22	2386.7	160.52
Hopital_Cheikh_Khalifa	208	5.58	6.34	0.76	27.62	26.22	1.4	8.46	8.7	0.24	31.38	29.37	2.01	4.66	8.35	3.69	224	233	9	1781.28	1772.11	9.17
Hopital_Cheikh_Khalifa	210	6.81	6.59	0.22	32.31	33.64	1.33	9.06	9.35	0.29	30.52	31.54	1.02	NA	NA	NA	248	247	1	2669.44	2853.83	184.39
CHU_Oujda	238	6.53	7.06	0.53	30.85	31.85	1	8.57	8.88	0.31	30.31	30.1	0.21	4.77	6.14	1.37	241	253	12	2379.9	2663.99	284.09
CHU_Oujda	239	1.52	1.85	0.33	8.95	8.92	0.03	3.22	3.23	0.01	11.48	11.4	0.08	3.51	4.82	1.31	106	108	2	108.81	119.45	10.64
CHU_Oujda	240	5.38	5.17	0.21	26.88	26.03	0.85	7.92	8.46	0.54	28.55	28.32	0.23	4.76	9.07	4.31	211	206	5	1539.66	1403.73	135.93
CHU_Oujda	241	4.73	4.73	0	20.34	21.05	0.71	6.26	6.44	0.18	22.85	23.53	0.68	3.64	6.26	2.62	180	182	2	785.4	836.59	51.19
CHU_Oujda	242	5.79	5.9	0.11	27.72	26.93	0.79	7.77	8.08	0.31	28.53	28.66	0.13	NA	NA	NA	219	221	2	1725.84	1684.32	41.52
CHU_Oujda	243	5.78	5.86	0.08	29.55	29.73	0.18	NA	NA	NA	NA	NA	NA	4.04	6.04	2	NA	NA	NA	NA	NA	NA
CHU_Oujda	244	6.71	6.87	0.16	33.47	32.87	0.6	9.03	9.54	0.51	30.86	31.38	0.52	4.53	4.84	0.31	247	253	6	2819.84	2823.38	3.54
CHU_Oujda	245	NA	NA	NA	33.14	32.3	0.84	9.51	9.98	0.47	33.11	33.43	0.32	5.89	4.45	1.44	NA	NA	NA	NA	NA	NA
CHU_Oujda	246	6.89	7.14	0.25	30.49	31.66	1.17	9.51	9.2	0.31	33.14	31.18	1.96	NA	NA	NA	260	259	1	2629.25	2738.57	109.32
CHU_Oujda	247	NA	NA	NA	26.74	26.98	0.24	NA	NA	NA	NA	NA	NA	2.52	4.31	1.79	NA	NA	NA	NA	NA	NA
CHU_Oujda	248	6.29	6.32	0.03	31.57	32.3	0.73	8.03	8.77	0.74	28.11	29.3	1.19	4.13	5.75	1.62	228	233	5	2269.9	2439.65	169.75
CHU_Ibn_Rochd	255	4.89	5.08	0.19	23.73	22.76	0.97	6.59	6.87	0.28	25.34	25.31	0.03	3.7	4.89	1.19	191	194	3	1073.6	1045.73	27.87
CHU_Ibn_Rochd	257	5.72	6.24	0.52	28.14	25.09	3.05	7.91	7.82	0.09	27.68	27.1	0.58	4.89	8.58	3.69	214	223	9	1712.91	1550.39	162.52
CHU_Ibn_Rochd	258	6.44	6.48	0.04	32.16	28.34	3.82	9.15	9.62	0.47	33.39	32.26	1.13	4.77	4.91	0.14	250	247	3	2717.82	2175.89	541.93
CHU_Ibn_Rochd	260	7.04	7.09	0.05	38.18	35.51	2.67	9.15	9.24	0.09	32.11	30.66	1.45	5.19	10.31	5.12	260	256	4	3783.86	3227.48	556.38
CHU_Ibn_Rochd	261	6.56	6.56	0	32.23	34.23	2	9.21	9.7	0.49	33.62	34.64	1.02	4.5	7.02	2.52	254	258	4	2783.75	3164.99	381.24
CHU_Oujda	262	5.84	5.94	0.1	26.95	26.99	0.04	7.87	8.29	0.42	28.88	28.73	0.15	2.94	5.16	2.22	221	222	1	1679.04	1703.91	24.87
CHU_Ibn_Rochd	266	6.93	6.85	0.08	32.47	29.69	2.78	8.62	8.71	0.09	31.78	31.72	0.06	3.39	5.12	1.73	256	254	2	2815.89	2427.27	388.62
CHU_Ibn_Rochd	267	5.89	5.82	0.07	24.04	24.7	0.66	7.05	7.66	0.61	27.01	26.75	0.26	NA	NA	NA	215	213	2	1370.81	1396.39	25.58
CHU_Ibn_Rochd	271	5.76	5.72	0.04	30.89	29.97	0.92	8.95	9.64	0.69	32.11	31.55	0.56	5.77	4.78	0.99	230	228	2	2252.16	2094.95	157.21
CHU_Ibn_Rochd	272	5.82	5.71	0.11	27.32	25.11	2.21	8.24	8.41	0.17	30.81	30.43	0.38	NA	NA	NA	227	224	3	1792.65	1535.28	257.37
CHU_Ibn_Rochd	274	NA	NA	NA	20.84	20.95	0.11	6.89	6.93	0.04	24.46	23.9	0.56	5.42	7.93	2.51	NA	NA	NA	NA	NA	NA
CHU_Ibn_Rochd	275	6.61	6.92	0.31	27.55	27.15	0.4	NA	NA	NA	NA	NA	NA	NA	NA	NA	NA	NA	NA	NA	NA	NA
CHU_Ibn_Rochd	279	4.25	4.41	0.16	19.31	18.27	1.04	5.82	6.6	0.78	20.24	21.93	1.69	4.8	6.71	1.91	164	172	8	619.88	623.73	3.85
Hopital_Cheikh_Khalifa	280	7.19	7.51	0.32	32.92	33.29	0.37	10.07	9.95	0.12	32.95	34.2	1.25	4.78	6.69	1.91	267	281	14	3053.91	3323.5	269.59
Hopital_Cheikh_Khalifa	281	6.18	6.9	0.72	31.25	33.28	2.03	NA	NA	NA	NA	NA	NA	6.81	5.12	1.69	NA	NA	NA	NA	NA	NA
Hopital_Cheikh_Khalifa	282	5.56	5.6	0.04	24.75	27.58	2.83	7.8	8.27	0.47	28.09	28.15	0.06	7.55	8.94	1.39	213	214	1	1381.92	1646.3	264.38
CHU_Oujda	286	5.88	5.91	0.03	26.89	23.84	3.05	7.93	8.58	0.65	29.32	29.19	0.13	NA	NA	NA	223	224	1	1702.54	1435.45	267.09
CHU_Oujda	287	4.91	5.02	0.11	25.7	24.14	1.56	7.36	7.82	0.46	26.1	26.51	0.41	NA	NA	NA	194	197	3	1245.49	1161.7	83.79
CHU_Oujda	288	4.32	4.47	0.15	19.36	20.64	1.28	6.11	6.56	0.45	21.63	22.75	1.12	NA	NA	NA	169	175	6	653.61	756.74	103.13
CHU_Oujda	289	4.92	5.13	0.21	22.35	21.54	0.81	6.61	7.28	0.67	24.8	24.95	0.15	NA	NA	NA	190	194	4	975.38	969.9	5.48
Hopital_Cheikh_Khalifa	293	5.5	5.59	0.09	25.59	27.6	2.01	7.55	8.24	0.69	27.6	30.02	2.42	3.35	3.82	0.47	210	220	10	1420.15	1723.25	303.1
CHU_Ibn_Rochd	297	5.85	6.28	0.43	21.61	20.72	0.89	NA	NA	NA	NA	NA	NA	8.59	9.33	0.74	NA	NA	NA	NA	NA	NA
CHU_Ibn_Rochd	298	3.92	3.93	0.01	17.36	17.83	0.47	NA	NA	NA	NA	NA	NA	5.03	4.97	0.06	NA	NA	NA	NA	NA	NA
CHU_Ibn_Rochd	302	4.06	4.47	0.41	18.71	17.95	0.76	NA	NA	NA	NA	NA	NA	5.34	7.08	1.74	NA	NA	NA	NA	NA	NA
CHU_Ibn_Rochd	304	4.13	4.46	0.33	23.8	22.07	1.73	NA	NA	NA	NA	NA	NA	8.18	8.82	0.64	NA	NA	NA	NA	NA	NA
CHU_Ibn_Rochd	305	4.08	4.79	0.71	17.95	17.64	0.31	5.52	5.71	0.19	19.82	20.17	0.35	NA	NA	NA	160	171	11	537.25	624.91	87.66
CHU_Ibn_Rochd	306	NA	NA	NA	32.34	32.5	0.16	NA	NA	NA	NA	NA	NA	NA	NA	NA	NA	NA	NA	NA	NA	NA
CHU_Ibn_Rochd	309	NA	NA	NA	16.76	17.43	0.67	NA	NA	NA	NA	NA	NA	NA	NA	NA	NA	NA	NA	NA	NA	NA
CHU_Ibn_Rochd	313	NA	NA	NA	32.34	32.5	0.16	NA	NA	NA	NA	NA	NA	NA	NA	NA	NA	NA	NA	NA	NA	NA
CHU_Ibn_Rochd	314	3.45	3.8	0.35	16.16	17.47	1.31	NA	NA	NA	NA	NA	NA	6.46	10.02	3.56	NA	NA	NA	NA	NA	NA
CHU_Ibn_Rochd	315	5.44	5.11	0.33	23.67	24.48	0.81	NA	NA	NA	NA	NA	NA	NA	NA	NA	NA	NA	NA	NA	NA	NA
CHU_Ibn_Rochd	316	3.39	3.5	0.11	16.93	15.9	1.03	NA	NA	NA	NA	NA	NA	NA	NA	NA	NA	NA	NA	NA	NA	NA
CHU_Oujda	351	4.08	4.08	0	17.71	18.16	0.45	6.88	7.22	0.34	24.73	25.04	0.31	4.95	5.77	0.82	175	176	1	596.2	620.06	23.86
CHU_Oujda	354	6.24	6.74	0.5	28.92	29.02	0.1	8.24	9.3	1.06	31.19	31.6	0.41	NA	NA	NA	238	251	13	2108.86	2303.97	195.11
CHU_Oujda	357	7.29	7.27	0.02	28.45	28.91	0.46	8.53	9.24	0.71	32.29	31.59	0.7	5.51	6.9	1.39	267	264	3	2473.47	2476.04	2.57
CHU_Oujda	358	4.75	4.28	0.47	21.72	21.95	0.23	7.01	7.33	0.32	25.69	25.53	0.16	NA	NA	NA	190	181	9	925.52	852.23	73.29
CHU_Oujda	359	5.83	6.01	0.18	29.51	31.86	2.35	7.49	8.25	0.76	29.38	29.56	0.18	NA	NA	NA	223	227	4	1964.19	2307.38	343.19
Hopital_Cheikh_Khalifa	362	7.86	7.92	0.06	34.2	33.91	0.29	9.46	9.76	0.3	32.43	33.49	1.06	5.31	7.61	2.3	283	289	6	3439.65	3511.01	71.36
Hopital_Cheikh_Khalifa	366	NA	NA	NA	18.13	20.57	2.44	NA	NA	NA	NA	NA	NA	4.42	6.08	1.66	NA	NA	NA	NA	NA	NA
Hopital_Cheikh_Khalifa	368	6.86	6.57	0.29	27.68	27.68	0	8.29	9.17	0.88	28.45	30.93	2.48	6.38	6.08	0.3	241	244	3	2030.74	2063.19	32.45
CHU_Ibn_Rochd	370	6.66	7.04	0.38	29.33	30.63	1.3	8.81	9.26	0.45	30.95	30.79	0.16	NA	NA	NA	247	255	8	2276.66	2549.16	272.5
CHU_Ibn_Rochd	371	4.46	6.9	2.44	20.19	20	0.19	6.37	6.68	0.31	24.04	23.95	0.09	NA	NA	NA	179	223	44	756.27	1254.83	498.56
CHU_Ibn_Rochd	372	5.98	5.9	0.08	23.72	24.35	0.63	7.68	7.9	0.22	27.3	27.08	0.22	NA	NA	NA	218	216	2	1378.7	1400.03	21.33
CHU_Ibn_Rochd	373	2.69	2.62	0.07	14.8	16.1	1.3	5.36	5.24	0.12	18.8	17.33	1.47	6.52	5.72	0.8	139	134	5	295.55	311.21	15.66
CHU_Ibn_Rochd	374	7.37	7.62	0.25	32.09	33.54	1.45	9.57	9.92	0.35	33.5	34.04	0.54	NA	NA	NA	274	283	9	3044.05	3388.96	344.91
CHU_Ibn_Rochd	375	NA	NA	NA	24.2	22.88	1.32	7.79	8.1	0.31	29.2	29.25	0.05	NA	NA	NA	NA	NA	NA	NA	NA	NA
CHU_Ibn_Rochd	376	7.08	6.69	0.39	31.2	28.46	2.74	9.27	9.4	0.13	32.05	31.69	0.36	7.39	8.26	0.87	261	250	11	2716.53	2228.21	488.32
CHU_Ibn_Rochd	377	7.04	7.24	0.2	33.24	31.43	1.81	9.28	9.29	0.01	32.2	32.25	0.05	NA	NA	NA	261	266	5	2991.58	2817.12	174.46
CHU_Ibn_Rochd	378	7.54	7.04	0.5	35.02	32.57	2.45	NA	NA	NA	NA	NA	NA	NA	NA	NA	NA	NA	NA	NA	NA	NA
CHU_Ibn_Rochd	379	7.08	5.32	1.76	31.14	26.41	4.73	8.94	9.28	0.34	32.57	32.63	0.06	NA	NA	NA	263	223	40	2743.69	1638.42	1105.27
CHU_Ibn_Rochd	380	2.22	2.1	0.12	10.71	10.26	0.45	3.69	3.78	0.09	12.71	12.78	0.07	2.91	1.52	1.39	116	115	1	160.08	149.17	10.91
CHU_Ibn_Rochd	381	4.53	4.86	0.33	22.9	21.49	1.41	6.51	6.57	0.06	22.51	22.74	0.23	NA	NA	NA	176	182	6	886	866.92	19.08
CHU_Ibn_Rochd	382	7.39	7.18	0.21	34.66	33.01	1.65	9.96	9.71	0.25	34.06	32.87	1.19	5.36	5.68	0.32	277	267	10	3476.66	3057.23	419.43
CHU_Ibn_Rochd	383	3.54	3.41	0.13	16.23	16.31	0.08	NA	NA	NA	NA	NA	NA	NA	NA	NA	NA	NA	NA	NA	NA	NA
CHU_Ibn_Rochd	384	3.71	3.69	0.02	15.3	15.56	0.26	NA	NA	NA	NA	NA	NA	NA	NA	NA	NA	NA	NA	NA	NA	NA
CHU_Ibn_Rochd	385	3.71	5.66	1.95	19.41	19.2	0.21	NA	NA	NA	NA	NA	NA	NA	NA	NA	NA	NA	NA	NA	NA	NA
CHU_Ibn_Rochd	392	3.49	4	0.51	15.82	15.81	0.01	NA	NA	NA	NA	NA	NA	NA	NA	NA	NA	NA	NA	NA	NA	NA
CHU_Oujda	393	5.51	6.41	0.9	24.64	25.1	0.46	7.83	7.8	0.03	27.95	27.94	0.01	NA	NA	NA	211	229	18	1356.06	1631.6	275.54
CHU_Oujda	395	4.16	4.23	0.07	18.32	19.02	0.7	6.27	6.41	0.14	21.61	21.42	0.19	NA	NA	NA	167	167	0	586.78	622.77	35.99
CHU_Ibn_Rochd	398	NA	NA	NA	19.5	19.16	0.34	NA	NA	NA	NA	NA	NA	NA	NA	NA	NA	NA	NA	NA	NA	NA
CHU_Ibn_Rochd	399	4.75	4.66	0.09	20.35	19.88	0.47	NA	NA	NA	NA	NA	NA	NA	NA	NA	NA	NA	NA	NA	NA	NA
CHU_Ibn_Rochd	401	NA	NA	NA	21.19	20.7	0.49	NA	NA	NA	NA	NA	NA	9.37	9.77	0.4	NA	NA	NA	NA	NA	NA
CHU_Ibn_Rochd	402	3.52	3.5	0.02	16.23	16.23	0	NA	NA	NA	NA	NA	NA	5.78	6.76	0.98	NA	NA	NA	NA	NA	NA
CHU_Ibn_Rochd	403	3.91	4	0.09	17.62	17.97	0.35	NA	NA	NA	NA	NA	NA	NA	NA	NA	NA	NA	NA	NA	NA	NA
CHU_Ibn_Rochd	404	4.3	4.32	0.02	20.35	20.47	0.12	NA	NA	NA	NA	NA	NA	NA	NA	NA	NA	NA	NA	NA	NA	NA
CHU_Ibn_Rochd	405	4.17	4.31	0.14	18.7	20.4	1.7	NA	NA	NA	NA	NA	NA	NA	NA	NA	NA	NA	NA	NA	NA	NA
CHU_Ibn_Rochd	409	3.58	3.35	0.23	16.38	16.82	0.44	NA	NA	NA	NA	NA	NA	NA	NA	NA	NA	NA	NA	NA	NA	NA
CHU_Ibn_Rochd	412	4.65	5.05	0.4	19.45	18.63	0.82	NA	NA	NA	NA	NA	NA	4.73	6.47	1.74	NA	NA	NA	NA	NA	NA
CHU_Ibn_Rochd	413	3.7	3.83	0.13	18.74	18.97	0.23	NA	NA	NA	NA	NA	NA	NA	NA	NA	NA	NA	NA	NA	NA	NA
CHU_Ibn_Rochd	414	NA	NA	NA	19.54	19.07	0.47	NA	NA	NA	NA	NA	NA	NA	NA	NA	NA	NA	NA	NA	NA	NA
CHU_Ibn_Rochd	415	4.35	4.45	0.1	21.16	20.24	0.92	NA	NA	NA	NA	NA	NA	NA	NA	NA	NA	NA	NA	NA	NA	NA
Hopital_Cheikh_Khalifa	417	6.02	5.8	0.22	25.8	28.13	2.33	7.82	8.41	0.59	28.79	28.49	0.3	7.18	6.19	0.99	224	219	5	1617.79	1767.89	150.1
Hopital_Cheikh_Khalifa	419	6.75	6.86	0.11	33.81	34.71	0.9	8.75	9.07	0.32	30.94	32.77	1.83	5.54	9.16	3.62	249	258	9	2887	3195.78	308.78
Hopital_Cheikh_Khalifa	421	NA	NA	NA	29.74	30.46	0.72	9.01	9.35	0.34	30.11	31.29	1.18	4.42	5.41	0.99	NA	NA	NA	NA	NA	NA
CHU_Ibn_Rochd	432	5.51	5.5	0.01	23.66	23.62	0.04	NA	NA	NA	NA	NA	NA	5.59	4.17	1.42	NA	NA	NA	NA	NA	NA
Hopital_Cheikh_Khalifa	433	6.97	7.04	0.07	30.2	31.43	1.23	8.64	8.53	0.11	31.11	30.56	0.55	NA	NA	NA	254	254	0	2492.79	2633.99	141.2
Hopital_Cheikh_Khalifa	435	6.37	6.56	0.19	27.94	28.73	0.79	8.57	9.1	0.53	29.85	30.44	0.59	NA	NA	NA	236	242	6	1974.33	2148.59	174.26
CHU_Ibn_Rochd	437	6.78	7.22	0.44	28.19	27.94	0.25	NA	NA	NA	NA	NA	NA	NA	NA	NA	NA	NA	NA	NA	NA	NA
CHU_Oujda	439	3.9	4.22	0.32	18.38	16.97	1.41	5.28	5.63	0.35	20.7	20.39	0.31	2.15	4.78	2.63	160	164	4	543.31	525.73	17.58
CHU_Oujda	441	6.24	6.36	0.12	25.22	25.28	0.06	7.77	8.03	0.26	28.48	28.41	0.07	4.18	5.22	1.04	228	230	2	1615.31	1651.91	36.6
CHU_Oujda	442	7.23	7.31	0.08	33.5	34.66	1.16	9.12	9.8	0.68	32.74	32.53	0.21	5.35	8.14	2.79	267	269	2	3135.95	3320.4	184.45
CHU_Oujda	443	4.56	4.59	0.03	18.47	18.79	0.32	5.81	6.26	0.45	21.47	22.25	0.78	4.57	5.39	0.82	173	176	3	646.59	677.85	31.26
CHU_Oujda	444	3.75	3.83	0.08	16.28	16.14	0.14	5.11	5.42	0.31	19.18	19.36	0.18	NA	NA	NA	153	155	2	434.28	440.25	5.97
Hopital_Cheikh_Khalifa	446	6.14	6.49	0.35	29.04	30.02	0.98	9.26	9.62	0.36	30.63	32.39	1.76	4.23	7.51	3.28	234	248	14	2063.18	2386.29	323.11
Hopital_Cheikh_Khalifa	447	6.51	6.64	0.13	27.96	27.08	0.88	8.52	8.82	0.3	30.37	31.12	0.75	5.05	5.63	0.58	241	247	6	2045.52	2032.47	13.05
Hopital_Cheikh_Khalifa	460	NA	NA	NA	11.46	12.16	0.7	3.49	3.67	0.18	12.21	12.31	0.1	NA	NA	NA	NA	NA	NA	NA	NA	NA
Hopital_Cheikh_Khalifa	461	7.05	7.51	0.46	28.83	30.42	1.59	8.93	8.97	0.04	30.41	30.61	0.2	4.92	4.15	0.77	254	266	12	2319.75	2677.58	357.83
Hopital_Cheikh_Khalifa	462	3.47	6.23	2.76	16.25	16.14	0.11	NA	NA	NA	NA	NA	NA	4.82	6.17	1.35	NA	NA	NA	NA	NA	NA
CHU_Oujda	463	5.33	5.41	0.08	24.95	24.26	0.69	7.92	7.92	0	26.32	27.34	1.02	NA	NA	NA	202	207	5	1285.43	1282.45	2.98
CHU_Oujda	464	NA	NA	NA	17.9	18.17	0.27	5.36	5.64	0.28	20.24	20.58	0.34	NA	NA	NA	NA	NA	NA	NA	NA	NA
CHU_Oujda	465	5.95	6.13	0.18	28.62	28.55	0.07	8.8	9.05	0.25	30	30.96	0.96	NA	NA	NA	227	235	8	1929.81	2021.92	92.11
CHU_Oujda	466	1.8	1.88	0.08	9.9	9.93	0.03	3.34	3.46	0.12	12.38	12.13	0.25	3.28	4.28	1	111	111	0	131.34	133.94	2.6
CHU_Oujda	467	4.47	4.53	0.06	20.16	20.95	0.79	6.11	6.58	0.47	22.8	23.25	0.45	NA	NA	NA	176	178	2	733.59	792.03	58.44
CHU_Oujda	468	NA	NA	NA	36.95	37.12	0.17	9.83	10.2	0.37	34.71	35.27	0.56	NA	NA	NA	NA	NA	NA	NA	NA	NA
CHU_Oujda	472	5.74	5.82	0.08	29.12	30.96	1.84	8.64	8.8	0.16	30.44	29.97	0.47	NA	NA	NA	224	224	0	1946.16	2162.1	215.94
CHU_Oujda	119	NA	NA	NA	NA	NA	NA	3.45	3.58	0.13	12.05	11.9	0.15	2.45	3.66	1.21	NA	NA	NA	NA	NA	NA
CHU_Ibn_Rochd	254	6.59	6.44	0.15	NA	NA	NA	9.31	9.02	0.29	32.32	30.41	1.91	13.18	11	2.18	250	239	11	NA	NA	NA
CHU_Ibn_Rochd	270	NA	NA	NA	NA	NA	NA	8.59	8.86	0.27	31.24	30.96	0.28	3.44	3.63	0.19	NA	NA	NA	NA	NA	NA
Hopital_Cheikh_Khalifa	209	6.96	7.31	0.35	NA	NA	NA	9.44	9.47	0.03	32.06	32.32	0.26	4.55	2.48	2.07	258	268	10	NA	NA	NA
CHU_Ibn_Rochd	411	NA	NA	NA	NA	NA	NA	NA	NA	NA	NA	NA	NA	4.05	4.9	0.85	NA	NA	NA	NA	NA	NA
CHU_Ibn_Rochd	400	6.56	6.52	0.04	NA	NA	NA	NA	NA	NA	NA	NA	NA	9.06	11.8	2.74	NA	NA	NA	NA	NA	NA
CHU_Ibn_Rochd	408	6.31	5.74	0.57	NA	NA	NA	NA	NA	NA	NA	NA	NA	3.55	7.34	3.79	NA	NA	NA	NA	NA	NA
CHU_Ibn_Rochd	438	3.43	3.45	0.02	NA	NA	NA	NA	NA	NA	NA	NA	NA	10.2	7.47	2.73	NA	NA	NA	NA	NA	NA
Hopital_Cheikh_Khalifa	367	5.43	5.94	0.51	NA	NA	NA	8.45	9.35	0.9	28.77	30.85	2.08	7.73	6.49	1.24	212	230	18	NA	NA	NA
Hopital_Cheikh_Khalifa	369	6.9	7.45	0.55	NA	NA	NA	9.54	9.85	0.31	29.93	33.93	4	6.04	8.74	2.7	248	278	30	NA	NA	NA
CHU_Oujda	171	3.73	3.7	0.03	NA	NA	NA	5.54	5.9	0.36	20.41	20.42	0.01	NA	NA	NA	157	157	0	NA	NA	NA
CHU_Oujda	263	4.47	4.27	0.2	NA	NA	NA	NA	NA	NA	NA	NA	NA	NA	NA	NA	NA	NA	NA	NA	NA	NA
CHU_Oujda	264	4.47	4.27	0.2	NA	NA	NA	NA	NA	NA	NA	NA	NA	NA	NA	NA	NA	NA	NA	NA	NA	NA
CHU_Oujda	265	6.17	6.32	0.15	NA	NA	NA	NA	NA	NA	NA	NA	NA	NA	NA	NA	NA	NA	NA	NA	NA	NA
CHU_Ibn_Rochd	269	7.16	7.71	0.55	NA	NA	NA	8.7	9.04	0.34	34.05	32.09	1.96	NA	NA	NA	271	277	6	NA	NA	NA
CHU_Ibn_Rochd	276	5.57	5.44	0.13	NA	NA	NA	7.41	7.7	0.29	27.71	27.04	0.67	NA	NA	NA	211	207	4	NA	NA	NA
CHU_Oujda	283	6.14	6.07	0.07	NA	NA	NA	NA	NA	NA	NA	NA	NA	NA	NA	NA	NA	NA	NA	NA	NA	NA
CHU_Oujda	284	7.45	7.9	0.45	NA	NA	NA	NA	NA	NA	NA	NA	NA	NA	NA	NA	NA	NA	NA	NA	NA	NA
CHU_Oujda	353	3.81	3.81	0	NA	NA	NA	5.66	5.97	0.31	21.27	21.43	0.16	NA	NA	NA	161	161	0	NA	NA	NA
CHU_Ibn_Rochd	407	5.55	5.9	0.35	NA	NA	NA	NA	NA	NA	NA	NA	NA	NA	NA	NA	NA	NA	NA	NA	NA	NA
CHU_Oujda	138	NA	NA	NA	NA	NA	NA	6.59	7.11	0.52	23.53	24.02	0.49	NA	NA	NA	NA	NA	NA	NA	NA	NA
Hopital_Cheikh_Khalifa	292	NA	NA	NA	NA	NA	NA	9.24	9.68	0.44	31.53	32.37	0.84	NA	NA	NA	NA	NA	NA	NA	NA	NA
CHU_Ibn_Rochd	307	NA	NA	NA	NA	NA	NA	7.47	7.8	0.33	27.32	28.39	1.07	NA	NA	NA	NA	NA	NA	NA	NA	NA
CHU_Oujda	352	NA	NA	NA	NA	NA	NA	8.69	8.88	0.19	30.51	30.82	0.31	NA	NA	NA	NA	NA	NA	NA	NA	NA
CHU_Oujda	396	NA	NA	NA	NA	NA	NA	3.89	4.27	0.38	14.56	14.44	0.12	NA	NA	NA	NA	NA	NA	NA	NA	NA
CHU_Oujda	445	NA	NA	NA	NA	NA	NA	7.29	6.14	1.15	21.31	21.4	0.09	NA	NA	NA	NA	NA	NA	NA	NA	NA
Hopital_Cheikh_Khalifa	448	NA	NA	NA	NA	NA	NA	9.54	9.86	0.32	30.65	32.46	1.81	NA	NA	NA	NA	NA	NA	NA	NA	NA
CHU_Oujda	470	NA	NA	NA	NA	NA	NA	8.64	8.8	0.16	31.12	30.09	1.03	NA	NA	NA	NA	NA	NA	NA	NA	NA
